# Supplementary material for: Detection of Serum IgG Specific for Brachyspira pilosicoli and “Brachyspira canis” in Dogs
Source: Vet Sci. 2024 Jul 3;11(7):302. doi: 10.3390/vetsci11070302 (PMC11281529; doi:10.3390/vetsci11070302)
Supplement: Supplementary file 1 [file vetsci-11-00302-s001.zip]

Archive with 3 entries (3 files):
- figure 6A.pdf
- figure 6B.pdf
- vetsci-3048441-supplementary.pdf
